# Supplementary material for: A minimal set of internal control genes for gene expression studies in head and neck squamous cell carcinoma
Source: PeerJ. 2018 Aug 14;6:e5207. doi: 10.7717/peerj.5207 (PMC6097490; doi:10.7717/peerj.5207)
Supplement: Supplemental Information 6 [file peerj-06-5207-s006.xlsx]

## Sheet: suppl_table1
Supplementary Table 2: Genes selected in the discovery set and their function.
Gene Name	Gene Functions	Source
RPL30	This gene encodes a ribosomal protein that is a component of the 60S subunit. The protein belongs to the L30E family of ribosomal proteins. It is located in the cytoplasm. This gene is co-transcribed with the U72 small nucleolar RNA gene, which is located in its fourth intron. As is typical for genes encoding ribosomal proteins, there are multiple processed pseudogenes of this gene dispersed thro…	https://www.ncbi.nlm.nih.gov/gene/6156
RPL27	This gene encodes a ribosomal protein that is a component of the 60S subunit. The protein belongs to the L27E family of ribosomal proteins. It is located in the cytoplasm. As is typical for genes encoding ribosomal proteins, there are multiple processed pseudogenes of this gene dispersed through the genome. RPL27 (Ribosomal Protein L27) is a Protein Coding gene. Among its related pathways are Vir…	https://www.ncbi.nlm.nih.gov/gene/6155
RPS29	This gene encodes a ribosomal protein that is a component of the 40S subunit and a member of the S14P family of ribosomal proteins. The protein, which contains a C2-C2 zinc finger-like domain that can bind to zinc, can enhance the tumor suppressor activity of Ras-related protein 1A (KREV1). It is located in the cytoplasm. Variable expression of this gene in colorectal cancers compared to adjacent…	https://www.ncbi.nlm.nih.gov/gene/6235
OAZ1	The protein encoded by this gene belongs to the ornithine decarboxylase antizyme family, which plays a role in cell growth and proliferation by regulating intracellular polyamine levels. Expression of antizymes requires +1 ribosomal frameshifting, which is enhanced by high levels of polyamines. Antizymes in turn bind to and inhibit ornithine decarboxylase (ODC), the key enzyme in polyamine biosyn…	https://www.ncbi.nlm.nih.gov/gene/4946
LDHA	The protein encoded by this gene catalyzes the conversion of L-lactate and NAD to pyruvate and NADH in the final step of anaerobic glycolysis. The protein is found predominantly in muscle tissue and belongs to the lactate dehydrogenase family. Mutations in this gene have been linked to exertional myoglobinuria. Multiple transcript variants encoding different isoforms have been found for this gene…	https://www.ncbi.nlm.nih.gov/gene/3939
ACTB	his gene encodes one of six different actin proteins. Actins are highly conserved proteins that are involved in cell motility, structure, and integrity. This actin is a major constituent of the contractile apparatus and one of the two nonmuscle cytoskeletal actins. Actins are highly conserved proteins that are involved in various types of cell motility and are ubiquitously expressed in all eukary…	https://www.ncbi.nlm.nih.gov/gene/60
TUBB (TUB1AB)	This gene encodes a beta tubulin protein. This protein forms a dimer with alpha tubulin and acts as a structural component of microtubules. Mutations in this gene cause cortical dysplasia, complex, with other brain malformations 6. Alternative splicing results in multiple splice variants. There are multiple pseudogenes for this gene on chromosomes 1, 6, 7, 8, 9, and 13. Tubulin is the major const…	https://www.ncbi.nlm.nih.gov/gene/203068, https://www.ncbi.nlm.nih.gov/gene/10376
GAPDH	This gene encodes a member of the glyceraldehyde-3-phosphate dehydrogenase protein family. The encoded protein has been identified as a moonlighting protein based on its ability to perform mechanistically distinct functions. The product of this gene catalyzes an important energy-yielding step in carbohydrate metabolism, the reversible oxidative phosphorylation of glyceraldehyde-3-phosphate in the…	https://www.ncbi.nlm.nih.gov/gene/2597
RPS13	This gene encodes a ribosomal protein that is a component of the 40S subunit. The protein belongs to the S15P family of ribosomal proteins. It is located in the cytoplasm. The protein has been shown to bind to the 5.8S rRNA in rat. The gene product of the E. coli ortholog (ribosomal protein S15) functions at early steps in ribosome assembly. This gene is co-transcribed with two U14 small nucleola…	https://www.ncbi.nlm.nih.gov/gene/6207
PSMC5	PSMC5 (Proteasome 26S Subunit, ATPase 5) is a Protein Coding gene.the 26S proteasome is a multicatalytic proteinase complex with a highly ordered structure composed of 2 complexes, a 20S core and a 19S regulator. The 20S core is composed of 4 rings of 28 non-identical subunits; 2 rings are composed of 7 alpha subunits and 2 rings are composed of 7 beta subunits. The 19S regulator is composed of a…	https://www.ncbi.nlm.nih.gov/gene/5705
MTCH1	Mitochondrial Carrier 1; This gene encodes a member of the mitochondrial carrier family. The encoded protein is localized to the mitochondrion inner membrane and induces apoptosis independent of the proapoptotic proteins Bax and Bak. Pseudogenes on chromosomes 6 and 11 have been identified for this gene. Alternatively spliced transcript variants encoding multiple isoforms have been observed. Pote…	https://www.ncbi.nlm.nih.gov/gene/23787
MKRN1	Makorin Ring Finger Protein 1; This gene encodes a protein that belongs to a novel class of zinc finger proteins. The encoded protein functions as a transcriptional co-regulator, and as an E3 ubiquitin ligase that promotes the ubiquitination and proteasomal degradation of target proteins. The protein encoded by this gene is thought to regulate RNA polymerase II-catalyzed transcription. Substrates…	https://www.ncbi.nlm.nih.gov/gene/23608
ERGIC3	Possible role in transport between endoplasmic reticulum and Golgi. NOT MUCH KNOWN…RGIC3, which is regulated by miR-203a, is a potential biomarker for non-small cell lung cancer.https://www.ncbi.nlm.nih.gov/pmc/articles/PMC4638005/. ERGIC3 (Erv46 and ERp43) is located in the cis face of the Golgi apparatus and vesicular tubular structures between the transitional endoplasmic reticulum (ER) and ci…	https://www.ncbi.nlm.nih.gov/gene/51614
ADRM1	Adhesion Regulating Molecule 1; This gene encodes a member of the adhesion regulating molecule 1 protein family. The encoded protein is a component of the proteasome where it acts as a ubiquitin receptor and recruits the deubiquitinating enzyme, ubiquitin carboxyl-terminal hydrolase L5. Increased levels of the encoded protein are associated with increased cell adhesion, which is likely an indirec…	https://www.ncbi.nlm.nih.gov/gene/11047
TSPAN31	The protein encoded by this gene is a member of the transmembrane 4 superfamily, also known as the tetraspanin family. Most of these members are cell-surface proteins that are characterized by the presence of four hydrophobic domains. The proteins mediate signal transduction events that play a role in the regulation of cell development, activation, growth and motility. This encoded protein is tho…	https://www.ncbi.nlm.nih.gov/gene/6302
DARS	Aspartyl-TRNA Synthetase; This gene encodes a member of a multienzyme complex that functions in mediating the attachment of amino acids to their cognate tRNAs. The encoded protein ligates L-aspartate to tRNA(Asp). Mutations in this gene have been found in patients showing hypomyelination with brainstem and spinal cord involvement and leg spasticity. Alternative splicing results in multiple transc…	https://www.ncbi.nlm.nih.gov/gene/1615
RPL5	Ribosomal Protein L5; The protein binds 5S rRNA to form a stable complex called the 5S ribonucleoprotein particle (RNP), which is necessary for the transport of nonribosome-associated cytoplasmic 5S rRNA to the nucleolus for assembly into ribosomes. The protein interacts specifically with the beta subunit of casein kinase II. Variable expression of this gene in colorectal cancers compared to adja…	https://www.ncbi.nlm.nih.gov/gene/6125
RPL37A	Ribosomal Protein L37a; This gene encodes a ribosomal protein that is a component of the 60S subunit. The protein belongs to the L37AE family of ribosomal proteins. It is located in the cytoplasm. The protein contains a C4-type zinc finger-like domain. As is typical for genes encoding ribosomal proteins, there are multiple processed pseudogenes of this gene dispersed through the genome.	https://www.ncbi.nlm.nih.gov/gene/6168
