# Supplementary material for: A minimal set of internal control genes for gene expression studies in head and neck squamous cell carcinoma
Source: PeerJ. 2018 Aug 14;6:e5207. doi: 10.7717/peerj.5207 (PMC6097490; doi:10.7717/peerj.5207)
Supplement: Supplemental Information 7 [file peerj-06-5207-s007.xlsx]

## Sheet: Standard_curve_fig2
	Well Name	Well Type	DNA in ng	DNA in ng(Log)	Ct (dR)	Quantity (nanograms)
	RPS13	Standard	20	1.30103	18.12	25
	RPS13	Standard	20	1.30103	17.98	25
	RPS13	Standard	20	1.30103	18.06	25
	RPS13	Standard	5	0.69897	19.99	6.66
	RPS13	Standard	5	0.69897	19.98	6.66
	RPS13	Standard	5	0.69897	19.92	6.66
	RPS13	Standard	1.25	0.09691	22.34	2.22
	RPS13	Standard	1.25	0.09691	22.4	2.22
	RPS13	Standard	1.25	0.09691	22.4	2.22
	RPS13	Standard	0.3125	-0.50515	24.91	0.74
	RPS13	Standard	0.3125	-0.50515	24.97	0.74
	RPS13	Standard	0.3125	-0.50515	24.69	0.74
	RPS13	Standard	0.0781	-1.10735	26.79	0.24
	RPS13	Standard	0.0781	-1.10735	26.84	0.24
	RPS13	Standard	0.0781	-1.10735	26.89	0.24
	RPS13	Standard	0.0195	-1.70997	28.84	0.08
	RPS13	Standard	0.0195	-1.70997	28.74	0.08			RPS13	Efficiency	2.12576
	RPS13	Standard	0.0195	-1.70997	28.91	0.08				%efficiency	112.576
	Well Name	Well Type	DNA in ng	DNA in ng(Log)	Ct (dR)	Quantity (nanograms)
	TUBA1B	Standard	20	1.30103	20.93	25
	TUBA1B	Standard	20	1.30103	20.9	25
	TUBA1B	Standard	20	1.30103	20.85	25
	TUBA1B	Standard	5	0.69897	22.87	6.66
	TUBA1B	Standard	5	0.69897	22.93	6.66
	TUBA1B	Standard	5	0.69897	22.85	6.66
	TUBA1B	Standard	1.25	0.09691	25.41	2.22
	TUBA1B	Standard	1.25	0.09691	25.42	2.22
	TUBA1B	Standard	1.25	0.09691	25.4	2.22
	TUBA1B	Standard	0.3125	-0.50515	28	0.74
	TUBA1B	Standard	0.3125	-0.50515	27.99	0.74
	TUBA1B	Standard	0.3125	-0.50515	28.1	0.74
	TUBA1B	Standard	0.0781	-1.10735	30.06	0.24
	TUBA1B	Standard	0.0781	-1.10735	30.2	0.24
	TUBA1B	Standard	0.0781	-1.10735	30.18	0.24
	TUBA1B	Standard	0.0195	-1.70997	31.76	0.08			TUBA1B	Efficiency	2.08767
	TUBA1B	Standard	0.0195	-1.70997	31.8	0.08				%efficiency	108.767
	TUBA1B	Standard	0.0195	-1.70997	32	0.08
	Well Name	Well Type	DNA in ng	DNA in ng(Log)	Ct (dR)	Quantity (nanograms)
	RPL5	Standard	20	1.30103	18.06	25
	RPL5	Standard	20	1.30103	18.03	25
	RPL5	Standard	20	1.30103	17.9	25
	RPL5	Standard	5	0.69897	20.07	6.66
	RPL5	Standard	5	0.69897	20	6.66
	RPL5	Standard	5	0.69897	20.07	6.66
	RPL5	Standard	1.25	0.09691	22.54	2.22
	RPL5	Standard	1.25	0.09691	22.53	2.22
	RPL5	Standard	1.25	0.09691	22.47	2.22
	RPL5	Standard	0.3125	-0.50515	25.03	0.74
	RPL5	Standard	0.3125	-0.50515	24.98	0.74
	RPL5	Standard	0.3125	-0.50515	24.96	0.74
	RPL5	Standard	0.0781	-1.10735	26.99	0.24
	RPL5	Standard	0.0781	-1.10735	27.24	0.24
	RPL5	Standard	0.0781	-1.10735	27.29	0.24
	RPL5	Standard	0.0195	-1.70997	29.25	0.08			RPL5	Efficiency	1.83973
	RPL5	Standard	0.0195	-1.70997	29.24	0.08				%efficiency	83.9727
	RPL5	Standard	0.0195	-1.70997	28.95	0.08
	Well Name	Well Type	DNA in ng	DNA in ng(Log)	Ct (dR)	Quantity (nanograms)
	LDHA	Standard	20	1.30103	18.88	25
	LDHA	Standard	20	1.30103	18.8	25
	LDHA	Standard	20	1.30103	18.8	25
	LDHA	Standard	5	0.69897	20.74	6.66
	LDHA	Standard	5	0.69897	20.86	6.66
	LDHA	Standard	5	0.69897	20.74	6.66
	LDHA	Standard	1.25	0.09691	22.87	2.22
	LDHA	Standard	1.25	0.09691	22.94	2.22
	LDHA	Standard	1.25	0.09691	22.96	2.22
	LDHA	Standard	0.3125	-0.50515	25.42	0.74
	LDHA	Standard	0.3125	-0.50515	25.3	0.74
	LDHA	Standard	0.3125	-0.50515	25.24	0.74
	LDHA	Standard	0.0781	-1.10735	27.28	0.24
	LDHA	Standard	0.0781	-1.10735	27.4	0.24
	LDHA	Standard	0.0781	-1.10735	27.46	0.24
	LDHA	Standard	0.0195	-1.70997	29.62	0.08			LDHA	Efficiency	1.89939
	LDHA	Standard	0.0195	-1.70997	29.52	0.08				%efficiency	89.9388
	LDHA	Standard	0.0195	-1.70997	29.41	0.08
	Well Name	Well Type	DNA in ng	DNA in ng(Log)	Ct (dR)	Quantity (nanograms)
	ERGIC3	Standard	20	1.30103	24.94	25
	ERGIC3	Standard	20	1.30103	24.61	25
	ERGIC3	Standard	20	1.30103	24.63	25
	ERGIC3	Standard	5	0.69897	26.74	6.66
	ERGIC3	Standard	5	0.69897	26.87	6.66
	ERGIC3	Standard	5	0.69897	26.8	6.66
	ERGIC3	Standard	1.25	0.09691	29	2.22
	ERGIC3	Standard	1.25	0.09691	28.77	2.22
	ERGIC3	Standard	1.25	0.09691	29.15	2.22
	ERGIC3	Standard	0.3125	-0.50515	30.79	0.74
	ERGIC3	Standard	0.3125	-0.50515	31.02	0.74
	ERGIC3	Standard	0.3125	-0.50515	30.44	0.74
	ERGIC3	Standard	0.0781	-1.10735	31.66	0.24
	ERGIC3	Standard	0.0781	-1.10735	31.45	0.24
	ERGIC3	Standard	0.0781	-1.10735	31.36	0.24			ERGIC3	Efficiency	2.17347
	ERGIC3	Standard	0.0195	-1.70997	32.41	0.08				%efficiency	117.347
	ERGIC3	Standard	0.0195	-1.70997	31.98	0.08
	ERGIC3	Standard	0.0195	-1.70997	31.86	0.08
	Well Name	Well Type	DNA in ng	DNA in ng(Log)	Ct (dR)	Quantity (nanograms)
	RPL27_1	Standard	20	1.30103	17.6	25
	RPL27_1	Standard	20	1.30103	17.38	25
	RPL27_1	Standard	20	1.30103	17.53	25
	RPL27_1	Standard	5	0.69897	19.31	6.66
	RPL27_1	Standard	5	0.69897	19.43	6.66
	RPL27_1	Standard	5	0.69897	19.33	6.66
	RPL27_1	Standard	1.25	0.09691	21.76	2.22
	RPL27_1	Standard	1.25	0.09691	21.73	2.22
	RPL27_1	Standard	1.25	0.09691	21.67	2.22
	RPL27_1	Standard	0.3125	-0.50515	24.06	0.74
	RPL27_1	Standard	0.3125	-0.50515	24.19	0.74
	RPL27_1	Standard	0.3125	-0.50515	24.09	0.74
	RPL27_1	Standard	0.0781	-1.10735	26.2	0.24
	RPL27_1	Standard	0.0781	-1.10735	26.26	0.24
	RPL27_1	Standard	0.0781	-1.10735	26.41	0.24
	RPL27_1	Standard	0.0195	-1.70997	27.98	0.08			RPL27	Efficiency	1.96681
	RPL27_1	Standard	0.0195	-1.70997	28.18	0.08				%efficiency	96.6815
	RPL27_1	Standard	0.0195	-1.70997	28.01	0.08
	Well Name	Well Type	DNA in ng	DNA in ng(Log)	Ct (dR)	Quantity (nanograms)
	OAZ1	Standard	20	1.30103	23.27	25
	OAZ1	Standard	20	1.30103	23.36	25
	OAZ1	Standard	20	1.30103	23.13	25
	OAZ1	Standard	5	0.69897	25.56	6.66
	OAZ1	Standard	5	0.69897	25.41	6.66
	OAZ1	Standard	5	0.69897	25.54	6.66
	OAZ1	Standard	1.25	0.09691	27.38	2.22
	OAZ1	Standard	1.25	0.09691	27.62	2.22
	OAZ1	Standard	1.25	0.09691	27.65	2.22
	OAZ1	Standard	0.3125	-0.50515	29.85	0.74
	OAZ1	Standard	0.3125	-0.50515	29.85	0.74
	OAZ1	Standard	0.3125	-0.50515	29.79	0.74
	OAZ1	Standard	0.0781	-1.10735	30.9	0.24
	OAZ1	Standard	0.0781	-1.10735	30.81	0.24
	OAZ1	Standard	0.0781	-1.10735	31.15	0.24
	OAZ1	Standard	0.0195	-1.70997	32.863	0.08			OAZ1	Efficiency	2.0841
	OAZ1	Standard	0.0195	-1.70997	32.95	0.08				%efficiency	108.41
	OAZ1	Standard	0.0195	-1.70997	32.421	0.08
	Well Name	Well Type	DNA in ng	DNA in ng(Log)	Ct (dR)	Quantity (nanograms)
	PMSC5	Standard	20	1.30103	23.59	25
	PMSC5	Standard	20	1.30103	23.65	25
	PMSC5	Standard	20	1.30103	23.75	25
	PMSC5	Standard	5	0.69897	25.71	6.66
	PMSC5	Standard	5	0.69897	25.89	6.66
	PMSC5	Standard	5	0.69897	25.84	6.66
	PMSC5	Standard	1.25	0.09691	27.55	2.22
	PMSC5	Standard	1.25	0.09691	27.69	2.22
	PMSC5	Standard	1.25	0.09691	27.64	2.22
	PMSC5	Standard	0.3125	-0.50515	29.39	0.74
	PMSC5	Standard	0.3125	-0.50515	29.23	0.74
	PMSC5	Standard	0.3125	-0.50515	29.22	0.74
	PMSC5	Standard	0.0781	-1.10735	30.64	0.24
	PMSC5	Standard	0.0781	-1.10735	30.6	0.24
	PMSC5	Standard	0.0781	-1.10735	30.5	0.24
	PMSC5	Standard	0.0195	-1.70997	31.7	0.08			PMSC5	Efficiency	2.04582
	PMSC5	Standard	0.0195	-1.70997	32	0.08				%efficiency	104.582
	PMSC5	Standard	0.0195	-1.70997	32.2	0.08
	Well Name	Well Type	DNA in ng	DNA in ng(Log)	Ct (dR)	Quantity (nanograms)
	ADRM	Standard	20	1.30103	23.35	25
	ADRM	Standard	20	1.30103	23.09	25
	ADRM	Standard	20	1.30103	23.1	25
	ADRM	Standard	5	0.69897	24.77	6.66
	ADRM	Standard	5	0.69897	24.84	6.66
	ADRM	Standard	5	0.69897	24.9	6.66
	ADRM	Standard	1.25	0.09691	26.88	2.22
	ADRM	Standard	1.25	0.09691	26.64	2.22
	ADRM	Standard	1.25	0.09691	26.75	2.22
	ADRM	Standard	0.3125	-0.50515	28.45	0.74
	ADRM	Standard	0.3125	-0.50515	28.47	0.74
	ADRM	Standard	0.3125	-0.50515	28.3	0.74
	ADRM	Standard	0.0781	-1.10735	28.98	0.24
	ADRM	Standard	0.0781	-1.10735	29.14	0.24
	ADRM	Standard	0.0781	-1.10735	29.26	0.24
	ADRM	Standard	0.0195	-1.70997	30.65	0.08			ADRM	Efficiency	2.55719
	ADRM	Standard	0.0195	-1.70997	30.54	0.08				%efficiency	155.719
	ADRM	Standard	0.0195	-1.70997	30.65	0.08
	Well Name	Well Type	DNA in ng	DNA in ng(Log)	Ct (dR)	Quantity (nanograms)
	DARS	Standard	20	1.30103	23.19	25
	DARS	Standard	20	1.30103	23.24	25
	DARS	Standard	20	1.30103	23.26	25
	DARS	Standard	5	0.69897	25.03	6.66
	DARS	Standard	5	0.69897	25.12	6.66
	DARS	Standard	5	0.69897	24.99	6.66
	DARS	Standard	1.25	0.09691	27.46	2.22
	DARS	Standard	1.25	0.09691	27.48	2.22
	DARS	Standard	1.25	0.09691	27.11	2.22
	DARS	Standard	0.3125	-0.50515	29.44	0.74
	DARS	Standard	0.3125	-0.50515	29.8	0.74
	DARS	Standard	0.3125	-0.50515	29.7	0.74
	DARS	Standard	0.0781	-1.10735	31.69	0.24
	DARS	Standard	0.0781	-1.10735	31.91	0.24
	DARS	Standard	0.0781	-1.10735	31.5	0.24
	DARS	Standard	0.0195	-1.70997	33	0.08			DARS	Efficiency	1.98105
	DARS	Standard	0.0195	-1.70997	33.32	0.08				%efficiency	98.1046
	DARS	Standard	0.0195	-1.70997	32.61	0.08
	Well Name	Well Type	DNA in ng	DNA in ng(Log)	Ct (dR)	Quantity (nanograms)
	MTECH	Standard	20	1.30103	25.32	25
	MTECH	Standard	20	1.30103	25.14	25
	MTECH	Standard	20	1.30103	25.06	25
	MTECH	Standard	5	0.69897	27.04	6.66
	MTECH	Standard	5	0.69897	26.96	6.66
	MTECH	Standard	5	0.69897	26.97	6.66
	MTECH	Standard	1.25	0.09691	29.25	2.22
	MTECH	Standard	1.25	0.09691	29.15	2.22
	MTECH	Standard	1.25	0.09691	29.34	2.22
	MTECH	Standard	0.3125	-0.50515	31.51	0.74
	MTECH	Standard	0.3125	-0.50515	31.33	0.74
	MTECH	Standard	0.3125	-0.50515	31.93	0.74
	MTECH	Standard	0.0781	-1.10735	32.95	0.24
	MTECH	Standard	0.0781	-1.10735	32.95	0.24
	MTECH	Standard	0.0781	-1.10735	32.92	0.24			MTECH	Efficiency	2.14715
	MTECH	Standard	0.0195	-1.70997	33.98	0.08				%efficiency	114.715
	MTECH	Standard	0.0195	-1.70997	33.59	0.08
	MTECH	Standard	0.0195	-1.70997	33.94	0.08
	Well Name	Well Type	DNA in ng	DNA in ng(Log)	Ct (dR)	Quantity (nanograms)
	MKRN	Standard	20	1.30103	25.07	25
	MKRN	Standard	20	1.30103	25.07	25
	MKRN	Standard	20	1.30103	24.93	25
	MKRN	Standard	5	0.69897	26.85	6.66
	MKRN	Standard	5	0.69897	26.85	6.66
	MKRN	Standard	5	0.69897	26.9	6.66
	MKRN	Standard	1.25	0.09691	28.71	2.22
	MKRN	Standard	1.25	0.09691	28.72	2.22
	MKRN	Standard	1.25	0.09691	28.81	2.22
	MKRN	Standard	0.3125	-0.50515	30.64	0.74
	MKRN	Standard	0.3125	-0.50515	30.32	0.74
	MKRN	Standard	0.3125	-0.50515	30.9	0.74
	MKRN	Standard	0.0781	-1.10735	31.33	0.24
	MKRN	Standard	0.0781	-1.10735	31.66	0.24
	MKRN	Standard	0.0781	-1.10735	31.6	0.24			MKRN	Efficiency	2.25234
	MKRN	Standard	0.0195	-1.70997	32.57	0.08				%efficiency	125.234
	MKRN	Standard	0.0195	-1.70997	32.86	0.08
	MKRN	Standard	0.0195	-1.70997	32.19	0.08
	Well Name	Well Type	DNA in ng	DNA in ng(Log)	Ct (dR)	Quantity (nanograms)
	ACTB_2_1TIMES	Standard	20	1.30103	20.46	25
	ACTB_2_1TIMES	Standard	20	1.30103	20.1	25
	ACTB_2_1TIMES	Standard	20	1.30103	20.14	25
	ACTB_2_3TIMES	Standard	5	0.69897	22.68	6.66
	ACTB_2_3TIMES	Standard	5	0.69897	22.5	6.66
	ACTB_2_3TIMES	Standard	5	0.69897	22.32	6.66
	ACTB_2_9TIMES	Standard	1.25	0.09691	24.71	2.22
	ACTB_2_9TIMES	Standard	1.25	0.09691	24.69	2.22
	ACTB_2_9TIMES	Standard	1.25	0.09691	24.89	2.22
	ACTB_2_27TIMES	Standard	0.3125	-0.50515	27.63	0.74
	ACTB_2_27TIMES	Standard	0.3125	-0.50515	27.47	0.74
	ACTB_2_27TIMES	Standard	0.3125	-0.50515	27.89	0.74
	ACTB_2_81TIMES	Standard	0.0781	-1.10735	29.77	0.24
	ACTB_2_81TIMES	Standard	0.0781	-1.10735	29.75	0.24
	ACTB_2_81TIMES	Standard	0.0781	-1.10735	29.74	0.24			ACTB	Efficiency	1.90795
	ACTB_2_243TIMES	Standard	0.0195	-1.70997	31.58	0.08				%efficiency	90.7954
	ACTB_2_243TIMES	Standard	0.0195	-1.70997	31.56	0.08
	ACTB_2_243TIMES	Standard	0.0195	-1.70997	31.63	0.08
	Well Name	Well Type	DNA in ng	DNA in ng(Log)	Ct (dR)	Quantity (nanograms)
	GAPDH2_1TIMES	Standard	20	1.30103	16.75	25
	GAPDH2_1TIMES	Standard	20	1.30103	16.75	25
	GAPDH2_1TIMES	Standard	20	1.30103	16.74	25
	GAPDH2_3TIMES	Standard	5	0.69897	18.97	6.66
	GAPDH2_3TIMES	Standard	5	0.69897	18.99	6.66
	GAPDH2_3TIMES	Standard	5	0.69897	18.9	6.66
	GAPDH2_9TIMES	Standard	1.25	0.09691	21.25	2.22
	GAPDH2_9TIMES	Standard	1.25	0.09691	21.43	2.22
	GAPDH2_9TIMES	Standard	1.25	0.09691	21.41	2.22
	GAPDH2_27TIMES	Standard	0.3125	-0.50515	23.6	0.74
	GAPDH2_27TIMES	Standard	0.3125	-0.50515	23.55	0.74
	GAPDH2_27TIMES	Standard	0.3125	-0.50515	23.76	0.74
	GAPDH2_81TIMES	Standard	0.0781	-1.10735	25.96	0.24
	GAPDH2_81TIMES	Standard	0.0781	-1.10735	25.77	0.24
	GAPDH2_81TIMES	Standard	0.0781	-1.10735	25.87	0.24			GAPDH	Efficiency	1.97828
	GAPDH2_243TIMES	Standard	0.0195	-1.70997	28.05	0.08				%efficiency	97.8279
	GAPDH2_243TIMES	Standard	0.0195	-1.70997	27.99	0.08
	GAPDH2_243TIMES	Standard	0.0195	-1.70997	28.13	0.08
	Well Name	Well Type	DNA in ng	DNA in ng(Log)	Ct (dR)	Quantity (nanograms)
	RPL37A_1TIMES	Standard	20	1.30103	17.92	25
	RPL37A_1TIMES	Standard	20	1.30103	17.61	25
	RPL37A_1TIMES	Standard	20	1.30103	17.85	25
	RPL37A_3TIMES	Standard	5	0.69897	19.75	6.66
	RPL37A_3TIMES	Standard	5	0.69897	19.85	6.66
	RPL37A_3TIMES	Standard	5	0.69897	19.89	6.66
	RPL37A_9TIMES	Standard	1.25	0.09691	22.15	2.22
	RPL37A_9TIMES	Standard	1.25	0.09691	22.12	2.22
	RPL37A_9TIMES	Standard	1.25	0.09691	22.17	2.22
	RPL37A_27TIMES	Standard	0.3125	-0.50515	24.24	0.74
	RPL37A_27TIMES	Standard	0.3125	-0.50515	24.22	0.74		X
	RPL37A_27TIMES	Standard	0.3125	-0.50515	24.38	0.74
	RPL37A_81TIMES	Standard	0.0781	-1.10735	26.12	0.24
	RPL37A_81TIMES	Standard	0.0781	-1.10735	26.3	0.24
	RPL37A_81TIMES	Standard	0.0781	-1.10735	26.2	0.24
	RPL37A_243TIMES	Standard	0.0195	-1.70997	27.51	0.08			RPL37A	Efficiency	1.99706
	RPL37A_243TIMES	Standard	0.0195	-1.70997	27.61	0.08				%efficiency	99.7057
	RPL37A_243TIMES	Standard	0.0195	-1.70997	27.6	0.08
	Well Name	Well Type	DNA in ng	DNA in ng(Log)	Ct (dR)	Quantity (nanograms)
	RPL30_1TIMES	Standard	20	1.30103	17.16	25
	RPL30_1TIMES	Standard	20	1.30103	17.18	25
	RPL30_1TIMES	Standard	20	1.30103	17.28	25
	RPL30_3TIMES	Standard	5	0.69897	19.26	6.66
	RPL30_3TIMES	Standard	5	0.69897	19.32	6.66
	RPL30_3TIMES	Standard	5	0.69897	19.43	6.66
	RPL30_9TIMES	Standard	1.25	0.09691	21.69	2.22
	RPL30_9TIMES	Standard	1.25	0.09691	21.58	2.22
	RPL30_9TIMES	Standard	1.25	0.09691	21.87	2.22
	RPL30_27TIMES	Standard	0.3125	-0.50515	23.65	0.74
	RPL30_27TIMES	Standard	0.3125	-0.50515	23.79	0.74
	RPL30_27TIMES	Standard	0.3125	-0.50515	23.83	0.74
	RPL30_81TIMES	Standard	0.0781	-1.10735	26.02	0.24
	RPL30_81TIMES	Standard	0.0781	-1.10735	25.96	0.24
	RPL30_81TIMES	Standard	0.0781	-1.10735	25.99	0.24
	RPL30_243TIMES	Standard	0.0195	-1.70997	28.07	0.08			RPL30	Efficiency	1.8669
	RPL30_243TIMES	Standard	0.0195	-1.70997	28.18	0.08				%efficiency	86.6897
	RPL30_243TIMES	Standard	0.0195	-1.70997	28.81	0.08
	Well Name	Well Type	DNA in ng	DNA in ng(Log)	Ct (dR)	Quantity (nanograms)
	TSPAN21	Standard	20	1.30103	26.59	25
	TSPAN21	Standard	20	1.30103	26.39	25
	TSPAN21	Standard	20	1.30103	26.37	25
	TSPAN21	Standard	5	0.69897	27.96	6.66
	TSPAN21	Standard	5	0.69897	27.8	6.66
	TSPAN21	Standard	5	0.69897	27.82	6.66
	TSPAN21	Standard	1.25	0.09691	29.85	2.22
	TSPAN21	Standard	1.25	0.09691	29.73	2.22
	TSPAN21	Standard	1.25	0.09691	29.73	2.22
	TSPAN21	Standard	0.3125	-0.50515	31.55	0.74
	TSPAN21	Standard	0.3125	-0.50515	31.7	0.74
	TSPAN21	Standard	0.3125	-0.50515	31.55	0.74
	TSPAN21	Standard	0.0781	-1.10735	32.84	0.24
	TSPAN21	Standard	0.0781	-1.10735	32.67	0.24			TSAPN21	Efficiency	2.23906
	TSPAN21	Standard	0.0781	-1.10735	32.81	0.24				%efficiency	123.906
	TSPAN21	Standard	0.0195	-1.70997	33.13	0.08
	TSPAN21	Standard	0.0195	-1.70997	33.17	0.08
	TSPAN21	Standard	0.0195	-1.70997	32.91	0.08
	Well Name	Well Type	DNA in ng	DNA in ng(Log)	Ct (dR)	Quantity (nanograms)
	RPL29	Standard	20	1.30103	28.03	25
	RPL29	Standard	20	1.30103	28.23	25
	RPL29	Standard	20	1.30103	28.79	25
	RPL29	Standard	5	0.69897	29.81	6.66
	RPL29	Standard	5	0.69897	30.08	6.66
	RPL29	Standard	5	0.69897	29.79	6.66
	RPL29	Standard	1.25	0.09691	32.58	2.22
	RPL29	Standard	1.25	0.09691	32.88	2.22
	RPL29	Standard	1.25	0.09691	33	2.22
	RPL29	Standard	0.3125	-0.50515	34.67	0.74
	RPL29	Standard	0.3125	-0.50515	34.15	0.74
	RPL29	Standard	0.3125	-0.50515	34.54	0.74
	RPL29	Standard	0.0781	-1.10735	36.8	0.24
	RPL29	Standard	0.0781	-1.10735	36.2	0.24			TSAPN21	Efficiency	2.15742
	RPL29	Standard	0.0781	-1.10735	36.53	0.24				%efficiency	115.742
	RPL29	Standard	0.0195	-1.70997	36.46	0.08
	RPL29	Standard	0.0195	-1.70997	36.83	0.08
	RPL29	Standard	0.0195	-1.70997	36.74	0.08

## Sheet: Ct_values
	BACTIN	Well Type	Ct (dR)		GAPDH	Well Type	Ct (dR)		RPL37A	Well Type	Ct (dR)		RPL30	Well Type	Ct (dR)		RPS13	Well Type	Ct (dR)		TUBA1B	Well Type	Ct (dR)		RPL5	Well Type	Ct (dR)		ERGIC3	Well Type	Ct (dR)		LDHA	Well Type	Ct (dR)		OAZ1	Well Type	Ct (dR)		RPL27	Well Type	Ct (dR)		ADRM	Well Type	Ct (dR)		PMSC5
	1N	Unknown	20.2		1N	Unknown	19.26		1N	Unknown	18.4		1N	Unknown	20.05		1N	Unknown	20.74		1N	Unknown	25.49		1N	Unknown	20.68		1N	Unknown	25.31		1N	Unknown	22.34		1N	Unknown	23.39		1N	Unknown	19.98		1N	Unknown	26.3		1N
	1N	Unknown	20.02		1N	Unknown	19.22		1N	Unknown	18.29		1N	Unknown	19.83		1N	Unknown	20.28		1N	Unknown	25.34		1N	Unknown	20.48		1N	Unknown	25.22		1N	Unknown	22.02		1N	Unknown	22.92		1N	Unknown	19.78		1N	Unknown	25.94		1N
	1N	Unknown	20.02		1N	Unknown	19.35		1N	Unknown	18.53		1N	Unknown	20.07		1N	Unknown	20.41		1N	Unknown	25.22		1N	Unknown	20.47		1N	Unknown	25.2		1N	Unknown	22.24		1N	Unknown	23.28		1N	Unknown	19.81		1N	Unknown	25.91		1N
	1T	Unknown	18.98		1T	Unknown	19.66		1T	Unknown	18.61		1T	Unknown	19.62		1T	Unknown	20.4		1T	Unknown	23.2		1T	Unknown	20.66		1T	Unknown	24.28		1T	Unknown	21.34		1T	Unknown	22.55		1T	Unknown	19.56		1T	Unknown	25.07		1T
	1T	Unknown	18.94		1T	Unknown	19.61		1T	Unknown	18.68		1T	Unknown	19.6		1T	Unknown	20.37		1T	Unknown	23.14		1T	Unknown	20.71		1T	Unknown	24.14		1T	Unknown	21.35		1T	Unknown	22.41		1T	Unknown	19.49		1T	Unknown	24.92		1T
	1T	Unknown	19.16		1T	Unknown	19.63		1T	Unknown	18.63		1T	Unknown	19.57		1T	Unknown	20.47		1T	Unknown	23.17		1T	Unknown	20.82		1T	Unknown	24.19		1T	Unknown	21.48		1T	Unknown	22.28		1T	Unknown	19.58		1T	Unknown	25.09		1T
	2N	Unknown	19.36		2N	Unknown	20.2		2N	Unknown	18.06		2N	Unknown	19.13		2N	Unknown	19.4		2N	Unknown	23.46		2N	Unknown	19.84		2N	Unknown	24.01		2N	Unknown	22.43		2N	Unknown	22.21		2N	Unknown	18.96		2N	Unknown	25.72		2N
	2N	Unknown	19.06		2N	Unknown	20.38		2N	Unknown	18.11		2N	Unknown	19.08		2N	Unknown	19.42		2N	Unknown	23.62		2N	Unknown	20.07		2N	Unknown	24.18		2N	Unknown	22.44		2N	Unknown	22.24		2N	Unknown	18.97		2N	Unknown	25.76		2N
	2N	Unknown	19.18		2N	Unknown	20.2		2N	Unknown	18.13		2N	Unknown	19.07		2N	Unknown	19.45		2N	Unknown	23.67		2N	Unknown	20.06		2N	Unknown	24.08		2N	Unknown	22.53		2N	Unknown	22.28		2N	Unknown	18.91		2N	Unknown	25.8		2N
	2T	Unknown	19.78		2T	Unknown	20.02		2T	Unknown	19.17		2T	Unknown	20.29		2T	Unknown	21.12		2T	Unknown	24.23		2T	Unknown	21.33		2T	Unknown	25.06		2T	Unknown	22.4		2T	Unknown	23.18		2T	Unknown	20.02		2T	Unknown	25.78		2T
	2T	Unknown	19.79		2T	Unknown	20.05		2T	Unknown	19.14		2T	Unknown	20.27		2T	Unknown	20.95		2T	Unknown	24.29		2T	Unknown	21.22		2T	Unknown	25.16		2T	Unknown	22.46		2T	Unknown	23.12		2T	Unknown	20.02		2T	Unknown	26.09		2T
	2T	Unknown	19.79		2T	Unknown	20.02		2T	Unknown	19.26		2T	Unknown	20.18		2T	Unknown	20.95		2T	Unknown	24.37		2T	Unknown	21.18		2T	Unknown	25.01		2T	Unknown	22.42		2T	Unknown	23.15		2T	Unknown	20.02		2T	Unknown	25.91		2T
	3N	Unknown	20.52		3N	Unknown	20.1		3N	Unknown	18.46		3N	Unknown	19.83		3N	Unknown	20.04		3N	Unknown	24.47		3N	Unknown	20.33		3N	Unknown	25.28		3N	Unknown	21.8		3N	Unknown	23.02		3N	Unknown	19.5		3N	Unknown	25.96		3N
	3N	Unknown	20.57		3N	Unknown	20.1		3N	Unknown	18.46		3N	Unknown	19.8		3N	Unknown	20.08		3N	Unknown	24.39		3N	Unknown	20.04		3N	Unknown	25.25		3N	Unknown	21.76		3N	Unknown	22.97		3N	Unknown	19.31		3N	Unknown	25.83		3N
	3N	Unknown	20.52		3N	Unknown	20.06		3N	Unknown	18.59		3N	Unknown	19.84		3N	Unknown	19.99		3N	Unknown	24.45		3N	Unknown	20.34		3N	Unknown	25.21		3N	Unknown	21.71		3N	Unknown	23.01		3N	Unknown	19.3		3N	Unknown	25.7		3N
	3T	Unknown	18.88		3T	Unknown	19.31		3T	Unknown	18.67		3T	Unknown	19.29		3T	Unknown	20.48		3T	Unknown	22.66		3T	Unknown	20.67		3T	Unknown	24.04		3T	Unknown	20.89		3T	Unknown	21.77		3T	Unknown	19.15		3T	Unknown	24.59		3T
	3T	Unknown	18.99		3T	Unknown	19.27		3T	Unknown	18.66		3T	Unknown	19.19		3T	Unknown	20.4		3T	Unknown	22.59		3T	Unknown	20.67		3T	Unknown	24.04		3T	Unknown	20.86		3T	Unknown	21.68		3T	Unknown	19.11		3T	Unknown	24.62		3T
	3T	Unknown	19.11		3T	Unknown	19.31		3T	Unknown	18.71		3T	Unknown	19.26		3T	Unknown	20.53		3T	Unknown	22.77		3T	Unknown	20.67		3T	Unknown	24.04		3T	Unknown	20.91		3T	Unknown	21.77		3T	Unknown	19.18		3T	Unknown	24.73		3T
	4N	Unknown	20.48		4N	Unknown	20.12		4N	Unknown	18.49		4N	Unknown	19.93		4N	Unknown	19.99		4N	Unknown	24.81		4N	Unknown	20.36		4N	Unknown	24.96		4N	Unknown	22.25		4N	Unknown	22.84		4N	Unknown	19.58		4N	Unknown	25.97		4N
	4N	Unknown	20.47		4N	Unknown	20.25		4N	Unknown	31.92		4N	Unknown	19.95		4N	Unknown	20.1		4N	Unknown	25.01		4N	Unknown	20.39		4N	Unknown	25.09		4N	Unknown	22.35		4N	Unknown	23.02		4N	Unknown	19.66		4N	Unknown	25.87		4N
	4N	Unknown	20.34		4N	Unknown	20.19		4N	Unknown	18.68		4N	Unknown	19.94		4N	Unknown	20.17		4N	Unknown	24.86		4N	Unknown	20.3		4N	Unknown	25.07		4N	Unknown	22.26		4N	Unknown	22.93		4N	Unknown	19.72		4N	Unknown	25.75		4N
	4T	Unknown	19.39		4T	Unknown	20.34		4T	Unknown	19.03		4T	Unknown	19.66		4T	Unknown	21.56		4T	Unknown	24.59		4T	Unknown	21.21		4T	Unknown	24.73		4T	Unknown	23.04		4T	Unknown	22.22		4T	Unknown	19.87		4T	Unknown	24.62		4T
	4T	Unknown	19.34		4T	Unknown	20.36		4T	Unknown	19.18		4T	Unknown	19.67		4T	Unknown	21.65		4T	Unknown	24.66		4T	Unknown	21.24		4T	Unknown	24.6		4T	Unknown	22.98		4T	Unknown	22.28		4T	Unknown	19.94		4T	Unknown	24.71		4T
	4T	Unknown	19.32		4T	Unknown	20.34		4T	Unknown	19.05		4T	Unknown	19.62		4T	Unknown	21.66		4T	Unknown	24.64		4T	Unknown	21.16		4T	Unknown	24.71		4T	Unknown	23.04		4T	Unknown	22.23		4T	Unknown	19.82		4T	Unknown	24.83		4T
	5N	Unknown	20.9		5N	Unknown	20.41		5N	Unknown	18.55		5N	Unknown	19.79		5N	Unknown	20.38		5N	Unknown	25.49		5N	Unknown	20.38		5N	Unknown	25.02		5N	Unknown	22.91		5N	Unknown	23.28		5N	Unknown	19.59		5N	Unknown	26.1		5N
	5N	Unknown	20.97		5N	Unknown	20.5		5N	Unknown	31.73		5N	Unknown	19.76		5N	Unknown	20.33		5N	Unknown	25.31		5N	Unknown	20.45		5N	Unknown	25		5N	Unknown	22.94		5N	Unknown	23.25		5N	Unknown	19.7		5N	Unknown	26.03		5N
	5N	Unknown	20.86		5N	Unknown	20.54		5N	Unknown	18.75		5N	Unknown	19.76		5N	Unknown	20.46		5N	Unknown	25.63		5N	Unknown	20.46		5N	Unknown	25.15		5N	Unknown	22.97		5N	Unknown	23.39		5N	Unknown	19.72		5N	Unknown	26.02		5N
	5T	Unknown	18.32		5T	Unknown	18.71		5T	Unknown	18.78		5T	Unknown	19.22		5T	Unknown	20		5T	Unknown	22.95		5T	Unknown	20.28		5T	Unknown	24.51		5T	Unknown	19.83		5T	Unknown	21.78		5T	Unknown	19.61		5T	Unknown	24.73		5T
	5T	Unknown	18.37		5T	Unknown	18.78		5T	Unknown	18.88		5T	Unknown	19.12		5T	Unknown	20.1		5T	Unknown	22.3		5T	Unknown	20.49		5T	Unknown	24.57		5T	Unknown	19.83		5T	Unknown	21.77		5T	Unknown	19.51		5T	Unknown	24.73		5T
	5T	Unknown	18.4		5T	Unknown	18.78		5T	Unknown	18.8		5T	Unknown	19.27		5T	Unknown	20.16		5T	Unknown	22.26		5T	Unknown	20.25		5T	Unknown	24.55		5T	Unknown	19.89		5T	Unknown	21.79		5T	Unknown	19.65		5T	Unknown	24.8		5T
	6N	Unknown	22.27		6N	Unknown	17.53		6N	Unknown	18.22		6N	Unknown	19.74		6N	Unknown	20.06		6N	Unknown	26.23		6N	Unknown	21.04		6N	Unknown	25.77		6N	Unknown	20.14		6N	Unknown	22.01		6N	Unknown	19.9		6N	Unknown	24.85		6N
	6N	Unknown	22.16		6N	Unknown	17.59		6N	Unknown	18.29		6N	Unknown	19.76		6N	Unknown	20.06		6N	Unknown	26.4		6N	Unknown	21.05		6N	Unknown	25.82		6N	Unknown	20.17		6N	Unknown	22.09		6N	Unknown	19.89		6N	Unknown	24.85		6N
	6N	Unknown	22.16		6N	Unknown	17.54		6N	Unknown	18.28		6N	Unknown	19.86		6N	Unknown	20.14		6N	Unknown	26.39		6N	Unknown	21		6N	Unknown	25.77		6N	Unknown	20.14		6N	Unknown	22.12		6N	Unknown	19.9		6N	Unknown	24.78		6N
	6T	Unknown	19.17		6T	Unknown	20.51		6T	Unknown	19.31		6T	Unknown	20.23		6T	Unknown	21.27		6T...	Unknown	24.14		6T...	Unknown	21.35		6T...	Unknown	24.94		6T...	Unknown	22.37		6T...	Unknown	22.69		6T...	Unknown	19.98		6T...	Unknown	25.32		6T...
	6T	Unknown	19.14		6T	Unknown	20.48		6T	Unknown	19.32		6T	Unknown	20.3		6T	Unknown	21.17		6T	Unknown	24.14		6T	Unknown	21.34		6T	Unknown	24.97		6T	Unknown	22.32		6T	Unknown	22.69		6T	Unknown	19.99		6T	Unknown	25.36		6T
	6T	Unknown	19.15		6T	Unknown	20.43		6T	Unknown	19.14		6T	Unknown	20.29		6T	Unknown	21.32		6T	Unknown	24.16		6T	Unknown	21.36		6T	Unknown	24.99		6T	Unknown	22.39		6T	Unknown	22.78		6T	Unknown	20.17		6T	Unknown	25.59		6T
	7N	Unknown	21.11		7N	Unknown	20.05		7N	Unknown	18.8		7N	Unknown	20		7N	Unknown	20.53		7N...	Unknown	26.08		7N...	Unknown	20.85		7N...	Unknown	24.58		7N...	Unknown	23.14		7N...	Unknown	22.89		7N...	Unknown	20.1		7N...	Unknown	26.26		7N...
	7N	Unknown	21.01		7N	Unknown	19.99		7N	Unknown	18.84		7N	Unknown	19.95		7N	Unknown	20.45		7N	Unknown	26.08		7N	Unknown	20.74		7N	Unknown	24.52		7N	Unknown	23.1		7N	Unknown	22.72		7N	Unknown	20.06		7N	Unknown	26.11		7N
	7N	Unknown	21.15		7N	Unknown	20.05		7N	Unknown	18.9		7N	Unknown	20.06		7N	Unknown	20.63		7N	Unknown	26.03		7N	Unknown	20.87		7N	Unknown	24.53		7N	Unknown	23.21		7N	Unknown	22.84		7N	Unknown	20.25		7N	Unknown	26.14		7N
	7T	Unknown	19.34		7T	Unknown	20.31		7T	Unknown	19.64		7T	Unknown	20.11		7T	Unknown	20.98		7T	Unknown	23.61		7T	Unknown	21.77		7T	Unknown	25.5		7T	Unknown	21.31		7T	Unknown	22.46		7T	Unknown	20.38		7T	Unknown	25.32		7T
	7T	Unknown	19.28		7T	Unknown	20.34		7T	Unknown	19.63		7T	Unknown	20.11		7T	Unknown	21.06		7T	Unknown	23.55		7T	Unknown	21.7		7T	Unknown	25.46		7T	Unknown	21.32		7T	Unknown	22.43		7T	Unknown	20.26		7T	Unknown	25.33		7T
	7T	Unknown	19.32		7T	Unknown	20.34		7T	Unknown	19.64		7T	Unknown	20.26		7T	Unknown	21.21		7T	Unknown	23.63		7T	Unknown	21.83		7T	Unknown	25.5		7T	Unknown	21.42		7T	Unknown	22.57		7T	Unknown	20.42		7T	Unknown	25.44		7T
	8N	Unknown	20.13		8N	Unknown	20.19		8N	Unknown	18.74		8N	Unknown	19.91		8N	Unknown	20.47		8N	Unknown	24.51		8N	Unknown	20.54		8N	Unknown	25.42		8N	Unknown	22.96		8N	Unknown	23.27		8N	Unknown	19.79		8N	Unknown	25.96		8N
	8N	Unknown	20.19		8N	Unknown	20.14		8N	Unknown	18.58		8N	Unknown	19.88		8N	Unknown	20.54		8N	Unknown	24.54		8N	Unknown	20.58		8N	Unknown	25.4		8N	Unknown	22.94		8N	Unknown	23.2		8N	Unknown	19.71		8N	Unknown	25.91		8N
	8N	Unknown	20.03		8N	Unknown	20.19		8N	Unknown	18.76		8N	Unknown	19.9		8N	Unknown	20.54		8N	Unknown	24.65		8N	Unknown	20.48		8N	Unknown	25.27		8N	Unknown	22.89		8N	Unknown	23.2		8N	Unknown	19.78		8N	Unknown	25.87		8N
	8T	Unknown	20.15		8T	Unknown	19.59		8T	Unknown	18.67		8T	Unknown	19.81		8T	Unknown	20.44		8T	Unknown	24.32		8T	Unknown	20.95		8T	Unknown	25.83		8T	Unknown	22.96		8T	Unknown	22.85		8T	Unknown	19.67		8T	Unknown	25.57		8T
	8T	Unknown	20.02		8T	Unknown	19.61		8T	Unknown	18.73		8T	Unknown	19.85		8T	Unknown	20.37		8T	Unknown	24.14		8T	Unknown	20.95		8T	Unknown	25.7		8T	Unknown	22.91		8T	Unknown	22.82		8T	Unknown	19.59		8T	Unknown	25.58		8T
	8T	Unknown	20.08		8T	Unknown	19.63		8T	Unknown	18.69		8T	Unknown	19.81		8T	Unknown	20.36		8T	Unknown	24.13		8T	Unknown	20.87		8T	Unknown	25.88		8T	Unknown	22.92		8T	Unknown	22.78		8T	Unknown	19.71		8T	Unknown	25.8		8T
	9N	Unknown	19.75		9N	Unknown	19.98		9N	Unknown	18.61		9N	Unknown	19.73		9N	Unknown	20.3		9N	Unknown	24.69		9N	Unknown	20.31		9N	Unknown	24.67		9N	Unknown	22.97		9N	Unknown	22.88		9N	Unknown	19.83		9N	Unknown	25.93		9N
	9N	Unknown	19.63		9N	Unknown	20.11		9N	Unknown	18.7		9N	Unknown	19.72		9N	Unknown	20.23		9N	Unknown	24.71		9N	Unknown	20.34		9N	Unknown	24.65		9N	Unknown	22.98		9N	Unknown	22.9		9N	Unknown	19.79		9N	Unknown	25.62		9N
	9N	Unknown	19.65		9N	Unknown	20.13		9N	Unknown	18.73		9N	Unknown	19.76		9N	Unknown	20.3		9N	Unknown	24.65		9N	Unknown	20.31		9N	Unknown	24.58		9N	Unknown	22.94		9N	Unknown	22.91		9N	Unknown	19.95		9N	Unknown	25.71		9N
	9T	Unknown	18.91		9T	Unknown	19.32		9T	Unknown	19.24		9T	Unknown	18.99		9T	Unknown	20.79		9T	Unknown	23.66		9T	Unknown	21.31		9T	Unknown	23.93		9T	Unknown	19.88		9T	Unknown	22.13		9T	Unknown	19.55		9T	Unknown	24.24		9T
	9T	Unknown	18.87		9T	Unknown	19.38		9T	Unknown	19.19		9T	Unknown	19.05		9T	Unknown	20.9		9T	Unknown	23.78		9T	Unknown	21.4		9T	Unknown	24.01		9T	Unknown	20.04		9T	Unknown	22.22		9T	Unknown	19.58		9T	Unknown	24.33		9T
	9T	Unknown	18.91		9T	Unknown	19.35		9T	Unknown	19.24		9T	Unknown	19.06		9T	Unknown	20.95		9T	Unknown	23.62		9T	Unknown	21.41		9T	Unknown	24.04		9T	Unknown	20.06		9T	Unknown	22.13		9T	Unknown	19.7		9T	Unknown	24.32		9T
	10N	Unknown	20.71		10N	Unknown	21.23		10N	Unknown	18.88		10N	Unknown	20.03		10N	Unknown	20.79		10N	Unknown	25.36		10N	Unknown	20.51		10N	Unknown	23.97		10N	Unknown	23.88		10N	Unknown	23.2		10N	Unknown	20.18		10N	Unknown	26.24		10N
	10N	Unknown	20.69		10N	Unknown	21.19		10N	Unknown	18.89		10N	Unknown	19.96		10N	Unknown	21.33		10N	Unknown	25.39		10N	Unknown	20.5		10N	Unknown	24.02		10N	Unknown	23.91		10N	Unknown	23.07		10N	Unknown	20.12		10N	Unknown	26.25		10N
	10N	Unknown	20.68		10N	Unknown	21.2		10N	Unknown	19		10N	Unknown	19.98		10N	Unknown	20.88		10N	Unknown	25.32		10N	Unknown	20.42		10N	Unknown	23.95		10N	Unknown	23.84		10N	Unknown	23.13		10N	Unknown	20.13		10N	Unknown	26.21		10N
	10T	Unknown	18.98		10T	Unknown	19.93		10T	Unknown	19.7		10T	Unknown	19.97		10T	Unknown	21.23		10T	Unknown	23.7		10T	Unknown	21.34		10T	Unknown	24.85		10T	Unknown	21.32		10T	Unknown	22.65		10T	Unknown	19.66		10T	Unknown	25.03		10T
	10T	Unknown	18.93		10T	Unknown	19.91		10T	Unknown	19.62		10T	Unknown	20.07		10T	Unknown	21.1		10T	Unknown	23.56		10T	Unknown	21.31		10T	Unknown	24.69		10T	Unknown	21.23		10T	Unknown	22.54		10T	Unknown	19.66		10T	Unknown	24.99		10T
	10T	Unknown	18.98		10T	Unknown	19.91		10T	Unknown	19.68		10T	Unknown	19.96		10T	Unknown	21.08		10T	Unknown	23.73		10T	Unknown	21.21		10T	Unknown	24.82		10T	Unknown	21.29		10T	Unknown	22.57		10T	Unknown	19.61		10T	Unknown	25.23		10T
	11N	Unknown	20.65		11N	Unknown	20.13		11N	Unknown	18.71		11N	Unknown	19.85		11N	Unknown	20.38		11N	Unknown	25.08		11N	Unknown	20.56		11N	Unknown	25.41		11N	Unknown	22.69		11N	Unknown	23.37		11N	Unknown	20		11N	Unknown	26.01		11N
	11N	Unknown	20.44		11N	Unknown	20.13		11N	Unknown	18.72		11N	Unknown	19.86		11N	Unknown	20.37		11N	Unknown	25		11N	Unknown	20.65		11N	Unknown	25.29		11N	Unknown	22.64		11N	Unknown	23.34		11N	Unknown	20.05		11N	Unknown	26.04		11N
	11N	Unknown	20.61		11N	Unknown	20.13		11N	Unknown	18.82		11N	Unknown	19.91		11N	Unknown	20.5		11N	Unknown	25.03		11N	Unknown	20.64		11N	Unknown	25.37		11N	Unknown	22.67		11N	Unknown	23.35		11N	Unknown	19.96		11N	Unknown	26.1		11N
	11T	Unknown	17.33		11T	Unknown	18.62		11T	Unknown	18.62		11T	Unknown	18.7		11T	Unknown	19.63		11T	Unknown	21.54		11T	Unknown	20.09		11T	Unknown	23.25		11T	Unknown	20.88		11T	Unknown	21.97		11T	Unknown	19.1		11T	Unknown	23.92		11T
	11T	Unknown	17.3		11T	Unknown	18.66		11T	Unknown	18.6		11T	Unknown	18.62		11T	Unknown	19.73		11T	Unknown	21.5		11T	Unknown	20.11		11T	Unknown	23.31		11T	Unknown	20.93		11T	Unknown	21.9		11T	Unknown	19.16		11T	Unknown	24.08		11T
	11T	Unknown	17.48		11T	Unknown	18.63		11T	Unknown	18.58		11T	Unknown	18.79		11T	Unknown	19.74		11T	Unknown	21.54		11T	Unknown	20.21		11T	Unknown	23.43		11T	Unknown	21.03		11T	Unknown	22.04		11T	Unknown	19.2		11T	Unknown	24.07		11T
	12N	Unknown	20.23		12N	Unknown	20.55		12N	Unknown	18.73		12N	Unknown	20.11		12N	Unknown	20.44		12N	Unknown	25.4		12N	Unknown	20.82		12N	Unknown	25.29		12N	Unknown	24.35		12N	Unknown	23.53		12N	Unknown	20.2		12N	Unknown	26.08		12N
	12N	Unknown	20.18		12N	Unknown	20.57		12N	Unknown	18.81		12N	Unknown	20.03		12N	Unknown	20.37		12N	Unknown	25.3		12N	Unknown	20.82		12N	Unknown	25.37		12N	Unknown	22.49		12N	Unknown	23.43		12N	Unknown	20		12N	Unknown	25.97		12N
	12N	Unknown	20.24		12N	Unknown	20.57		12N	Unknown	18.97		12N	Unknown	20.03		12N	Unknown	20.53		12N	Unknown	25.44		12N	Unknown	20.78		12N	Unknown	25.24		12N	Unknown	22.56		12N	Unknown	23.49		12N	Unknown	20.07		12N	Unknown	25.99		12N
	12T	Unknown	18.76		12T	Unknown	19.79		12T	Unknown	19.16		12T	Unknown	20.27		12T	Unknown	20.34		12T	Unknown	23.49		12T	Unknown	21		12T	Unknown	24.11		12T	Unknown	21.07		12T	Unknown	22.44		12T	Unknown	19.84		12T	Unknown	24.9		12T
	12T	Unknown	18.74		12T	Unknown	19.72		12T	Unknown	19.15		12T	Unknown	20.18		12T	Unknown	20.31		12T	Unknown	23.47		12T	Unknown	21.03		12T	Unknown	24.1		12T	Unknown	21		12T	Unknown	22.44		12T	Unknown	19.81		12T	Unknown	24.89		12T
	12T	Unknown	18.68		12T	Unknown	19.75		12T	Unknown	19.06		12T	Unknown	20.17		12T	Unknown	20.28		12T	Unknown	23.33		12T	Unknown	20.89		12T	Unknown	24.15		12T	Unknown	21.03		12T	Unknown	22.4		12T	Unknown	19.81		12T	Unknown	25.07		12T
	13N	Unknown	20.48		13N	Unknown	20.36		13N	Unknown	18.76		13N	Unknown	19.89		13N	Unknown	20.57		13N	Unknown	25.43		13N	Unknown	20.75		13N	Unknown	25.41		13N	Unknown	22.79		13N	Unknown	23.19		13N	Unknown	19.95		13N	Unknown	26.16		13N
	13N	Unknown	20.49		13N	Unknown	20.37		13N	Unknown	18.81		13N	Unknown	19.94		13N	Unknown	20.64		13N	Unknown	25.59		13N	Unknown	20.85		13N	Unknown	25.47		13N	Unknown	22.83		13N	Unknown	23.2		13N	Unknown	20.04		13N	Unknown	26.06		13N
	13N	Unknown	20.52		13N	Unknown	20.45		13N	Unknown	18.78		13N	Unknown	19.96		13N	Unknown	20.69		13N	Unknown	25.65		13N	Unknown	20.79		13N	Unknown	25.37		13N	Unknown	22.83		13N	Unknown	23.19		13N	Unknown	19.98		13N	Unknown	25.88		13N
	13T	Unknown	20.13		13T	Unknown	19.89		13T	Unknown	19.34		13T	Unknown	19.87		13T	Unknown	21.14		13T	Unknown	24.72		13T	Unknown	21.18		13T	Unknown	25.25		13T	Unknown	21.98		13T	Unknown	23.24		13T	Unknown	20.11		13T	Unknown	25.6		13T
	13T	Unknown	20.2		13T	Unknown	19.91		13T	Unknown	19.37		13T	Unknown	19.94		13T	Unknown	21.21		13T	Unknown	24.61		13T	Unknown	21.23		13T	Unknown	25.37		13T	Unknown	21.97		13T	Unknown	23.25		13T	Unknown	20.14		13T	Unknown	25.68		13T
	13T	Unknown	20.14		13T	Unknown	19.98		13T	Unknown	19.2		13T	Unknown	20.04		13T	Unknown	21.38		13T	Unknown	24.7		13T	Unknown	21.33		13T	Unknown	25.47		13T	Unknown	22.15		13T	Unknown	23.33		13T	Unknown	20.13		13T	Unknown	25.91		13T
	14N	Unknown	21.15		14N	Unknown	19.44		14N	Unknown	18.4		14N	Unknown	19.68		14N	Unknown	20.48		14N	Unknown	25.49		14N	Unknown	20.83		14N	Unknown	25.7		14N	Unknown	23.14		14N	Unknown	22.71		14N	Unknown	19.89		14N	Unknown	25.89		14N
	14N	Unknown	21.11		14N	Unknown	19.34		14N	Unknown	18.41		14N	Unknown	19.55		14N	Unknown	20.25		14N	Unknown	25.34		14N	Unknown	20.72		14N	Unknown	25.53		14N	Unknown	22.94		14N	Unknown	22.51		14N	Unknown	19.87		14N	Unknown	25.58		14N
	14N	Unknown	21.23		14N	Unknown	19.35		14N	Unknown	18.56		14N	Unknown	19.65		14N	Unknown	20.32		14N	Unknown	25.42		14N	Unknown	20.76		14N	Unknown	25.61		14N	Unknown	23.04		14N	Unknown	22.63		14N	Unknown	19.82		14N	Unknown	25.63		14N
	14T	Unknown	18.14		14T	Unknown	19.22		14T	Unknown	18.8		14T	Unknown	18.95		14T	Unknown	19.5		14T	Unknown	22.72		14T	Unknown	20.05		14T	Unknown	23.39		14T	Unknown	20.1		14T	Unknown	22.29		14T	Unknown	19.06		14T	Unknown	24.77		14T
	14T	Unknown	18.19		14T	Unknown	19.29		14T	Unknown	18.8		14T	Unknown	18.97		14T	Unknown	19.6		14T	Unknown	22.93		14T	Unknown	20.12		14T	Unknown	23.42		14T	Unknown	20.14		14T	Unknown	21.74		14T	Unknown	19.06		14T	Unknown	25.01		14T
	14T	Unknown	18.18		14T	Unknown	19.2		14T	Unknown	18.82		14T	Unknown	18.97		14T	Unknown	19.62		14T	Unknown	22.89		14T	Unknown	20.1		14T	Unknown	23.56		14T	Unknown	20.11		14T	Unknown	21.67		14T	Unknown	19.15		14T	Unknown	25.11		14T
	NTC	NTC	31.67		NTC	NTC	34.71		NTC	NTC	32.64		NTC	NTC	38.72		NTC	NTC	37.33		NTC	NTC	36.64		NTC	NTC	36.29		NTC	NTC	32.48		NTC	NTC	34.8		NTC	NTC	31.35		NTC	NTC	No Ct		NTC	NTC	30.51		NTC
	NTC	NTC	31.71		NTC	NTC	34.99		NTC	NTC	32.42		NTC	NTC	39.52		NTC	NTC	37.09		NTC	NTC	36.35		NTC	NTC	35.48		NTC	NTC	32.12		NTC	NTC	34.54		NTC	NTC	31.23		NTC	NTC	No Ct		NTC	NTC	30.53		NTC
	NTC	NTC	31.67		NTC	NTC	34.72		NTC	NTC	29.86		NTC	NTC	38.02		NTC	NTC	36.89		NTC	NTC	36.07		NTC	NTC	36.57		NTC	NTC	32.34		NTC	NTC	35.28		NTC	NTC	31.68		NTC	NTC	No Ct		NTC	NTC	30.67		NTC
	NPC	NPC	No Ct		NPC	NPC	No Ct		NPC	NPC	No Ct		NPC	NPC	No Ct		NPC	NPC	No Ct		NPC	NPC	No Ct		NPC	NPC	No Ct		NPC	NPC	No Ct		NPC	NPC	No Ct		NPC	NPC	No Ct		NPC	NPC	No Ct		NPC	NPC	No Ct		NPC
	NPC	NPC	No Ct		NPC	NPC	No Ct		NPC	NPC	No Ct		NPC	NPC	No Ct		NPC	NPC	No Ct		NPC	NPC	No Ct		NPC	NPC	No Ct		NPC	NPC	No Ct		NPC	NPC	No Ct		NPC	NPC	No Ct		NPC	NPC	No Ct		NPC	NPC	No Ct		NPC
	NPC	NPC	No Ct		NPC	NPC	No Ct		NPC	NPC	No Ct		NPC	NPC	No Ct		NPC	NPC	No Ct		NPC	NPC	No Ct		NPC	NPC	No Ct		NPC	NPC	No Ct		NPC	NPC	No Ct		NPC	NPC	No Ct		NPC	NPC	No Ct		NPC	NPC	No Ct		NPC
[truncated: 17 more columns]
